# Supplementary material for: LLM evaluation for thyroid nodule assessment: comparing ACR-TIRADS, C-TIRADS, and clinician-AI trust gap
Source: Front Endocrinol (Lausanne). 2025 Sep 29;16:1667809. doi: 10.3389/fendo.2025.1667809 (PMC12515656; doi:10.3389/fendo.2025.1667809)
Supplement: Supplementary Table 1 — Bayesian-adjusted positive predictive value (PPV) and negative predictive value (NPV) for malignancy prediction at varying prevalence rates (5%, 10%, 15%) across models and TIRADS frameworks. [file Table1.xlsx]

## Sheet: Sheet1
Model	TIRADS Type	Prevalence	Adjusted PPV	Adjusted NPV
GPT-4o	ACR_TIRADS	0.05	0.359	0.991
GPT-4o	ACR_TIRADS	0.1	0.541	0.982
GPT-4o	ACR_TIRADS	0.15	0.652	0.972
GPT-4o	C_TIRADS	0.05	0.342	0.994
GPT-4o	C_TIRADS	0.1	0.524	0.987
GPT-4o	C_TIRADS	0.15	0.636	0.979
GPT-o3-mini	ACR_TIRADS	0.05	0.282	0.989
GPT-o3-mini	ACR_TIRADS	0.1	0.453	0.978
GPT-o3-mini	ACR_TIRADS	0.15	0.568	0.966
GPT-o3-mini	C_TIRADS	0.05	0.219	0.988
GPT-o3-mini	C_TIRADS	0.1	0.372	0.975
GPT-o3-mini	C_TIRADS	0.15	0.485	0.96
DeepSeek-R1	ACR_TIRADS	0.05	0.263	0.993
DeepSeek-R1	ACR_TIRADS	0.1	0.429	0.985
DeepSeek-R1	ACR_TIRADS	0.15	0.544	0.976
DeepSeek-R1	C_TIRADS	0.05	0.24	0.99
DeepSeek-R1	C_TIRADS	0.1	0.4	0.98
DeepSeek-R1	C_TIRADS	0.15	0.514	0.968
