# Supplementary material for: LLM evaluation for thyroid nodule assessment: comparing ACR-TIRADS, C-TIRADS, and clinician-AI trust gap
Source: Front Endocrinol (Lausanne). 2025 Sep 29;16:1667809. doi: 10.3389/fendo.2025.1667809 (PMC12515656; doi:10.3389/fendo.2025.1667809)
Supplement: Supplementary Table 2 — Subgroup performance metrics and DeLong AUC comparisons for models under ACR-TIRADS and C-TIRADS. [file Table2.xlsx]

## Sheet: Subgroup_Performance
Subgroup	Scheme	Model	Sensitivity[95%CI]	Specificity[95%CI]	PPV[95%CI]	NPV[95%CI]	AUC[95%CI]
10-<20mm	ACR	ACR_TIRADS_Grade_DeepSeek-R1	0.929 [0.685, 0.987]	0.765 [0.527, 0.904]	0.765 [0.527, 0.904]	0.929 [0.685, 0.987]	0.545 [0.282, 0.808]
10-<20mm	ACR	ACR_TIRADS_Grade_Expert	1.000 [0.785, 1.000]	0.765 [0.527, 0.904]	0.778 [0.548, 0.910]	1.000 [0.772, 1.000]	0.550 [0.320, 0.780]
10-<20mm	ACR	ACR_TIRADS_Grade_GPT-4o	1.000 [0.785, 1.000]	0.824 [0.590, 0.938]	0.824 [0.590, 0.938]	1.000 [0.785, 1.000]	0.554 [0.347, 0.760]
10-<20mm	ACR	ACR_TIRADS_Grade_GPT-o3-mini	1.000 [0.785, 1.000]	0.824 [0.590, 0.938]	0.824 [0.590, 0.938]	1.000 [0.785, 1.000]	0.554 [0.347, 0.760]
10-<20mm	C-TIRADS	C-TIRADS_Grade_DeepSeek-R1	1.000 [0.785, 1.000]	0.765 [0.527, 0.904]	0.778 [0.548, 0.910]	1.000 [0.772, 1.000]	0.550 [0.320, 0.780]
10-<20mm	C-TIRADS	C-TIRADS_Grade_Expert	1.000 [0.785, 1.000]	0.824 [0.590, 0.938]	0.824 [0.590, 0.938]	1.000 [0.785, 1.000]	0.554 [0.347, 0.760]
10-<20mm	C-TIRADS	C-TIRADS_Grade_GPT-4o	1.000 [0.785, 1.000]	0.941 [0.730, 0.990]	0.933 [0.702, 0.988]	1.000 [0.806, 1.000]	0.561 [0.434, 0.689]
10-<20mm	C-TIRADS	C-TIRADS_Grade_GPT-o3-mini	1.000 [0.785, 1.000]	0.824 [0.590, 0.938]	0.824 [0.590, 0.938]	1.000 [0.785, 1.000]	0.554 [0.347, 0.760]
<10mm	ACR	ACR_TIRADS_Grade_DeepSeek-R1	0.724 [0.543, 0.853]	0.818 [0.523, 0.949]	0.913 [0.732, 0.976]	0.529 [0.310, 0.738]	0.534 [0.191, 0.877]
<10mm	ACR	ACR_TIRADS_Grade_Expert	1.000 [0.883, 1.000]	0.727 [0.434, 0.903]	0.906 [0.758, 0.968]	1.000 [0.676, 1.000]	0.546 [0.355, 0.736]
<10mm	ACR	ACR_TIRADS_Grade_GPT-4o	0.931 [0.780, 0.981]	0.636 [0.354, 0.848]	0.871 [0.711, 0.949]	0.778 [0.453, 0.937]	0.536 [0.268, 0.803]
<10mm	ACR	ACR_TIRADS_Grade_GPT-o3-mini	0.897 [0.736, 0.964]	0.909 [0.623, 0.984]	0.963 [0.817, 0.993]	0.769 [0.497, 0.918]	0.551 [0.311, 0.790]
<10mm	C-TIRADS	C-TIRADS_Grade_DeepSeek-R1	0.931 [0.780, 0.981]	0.545 [0.280, 0.787]	0.844 [0.682, 0.931]	0.750 [0.409, 0.929]	0.530 [0.257, 0.803]
<10mm	C-TIRADS	C-TIRADS_Grade_Expert	1.000 [0.883, 1.000]	0.455 [0.213, 0.720]	0.829 [0.673, 0.919]	1.000 [0.566, 1.000]	0.528 [0.316, 0.741]
<10mm	C-TIRADS	C-TIRADS_Grade_GPT-4o	0.793 [0.616, 0.902]	0.909 [0.623, 0.984]	0.958 [0.798, 0.993]	0.625 [0.386, 0.815]	0.544 [0.245, 0.843]
<10mm	C-TIRADS	C-TIRADS_Grade_GPT-o3-mini	0.931 [0.780, 0.981]	0.636 [0.354, 0.848]	0.871 [0.711, 0.949]	0.778 [0.453, 0.937]	0.536 [0.268, 0.803]
>=20mm	ACR	ACR_TIRADS_Grade_DeepSeek-R1	0.667 [0.208, 0.939]	0.963 [0.817, 0.993]	0.667 [0.208, 0.939]	0.963 [0.817, 0.993]	0.617 [0.103, 1.000]
>=20mm	ACR	ACR_TIRADS_Grade_Expert	1.000 [0.438, 1.000]	0.926 [0.766, 0.979]	0.600 [0.231, 0.882]	1.000 [0.867, 1.000]	0.671 [0.168, 1.000]
>=20mm	ACR	ACR_TIRADS_Grade_GPT-4o	1.000 [0.438, 1.000]	0.889 [0.719, 0.961]	0.500 [0.188, 0.812]	1.000 [0.862, 1.000]	0.665 [0.061, 1.000]
>=20mm	ACR	ACR_TIRADS_Grade_GPT-o3-mini	0.333 [0.061, 0.792]	0.889 [0.719, 0.961]	0.250 [0.046, 0.699]	0.923 [0.759, 0.979]	0.541 [0.000, 1.000]
>=20mm	C-TIRADS	C-TIRADS_Grade_DeepSeek-R1	1.000 [0.438, 1.000]	0.852 [0.675, 0.941]	0.429 [0.158, 0.750]	1.000 [0.857, 1.000]	0.658 [0.000, 1.000]
>=20mm	C-TIRADS	C-TIRADS_Grade_Expert	1.000 [0.438, 1.000]	0.926 [0.766, 0.979]	0.600 [0.231, 0.882]	1.000 [0.867, 1.000]	0.671 [0.168, 1.000]
>=20mm	C-TIRADS	C-TIRADS_Grade_GPT-4o	1.000 [0.438, 1.000]	0.926 [0.766, 0.979]	0.600 [0.231, 0.882]	1.000 [0.867, 1.000]	0.671 [0.168, 1.000]
>=20mm	C-TIRADS	C-TIRADS_Grade_GPT-o3-mini	1.000 [0.438, 1.000]	0.741 [0.553, 0.868]	0.300 [0.108, 0.603]	1.000 [0.839, 1.000]	0.637 [0.000, 1.000]
LN metastasis: No	ACR	ACR_TIRADS_Grade_DeepSeek-R1	0.737 [0.512, 0.882]	0.873 [0.760, 0.937]	0.667 [0.454, 0.828]	0.906 [0.797, 0.959]	0.522 [0.301, 0.742]
LN metastasis: No	ACR	ACR_TIRADS_Grade_Expert	1.000 [0.832, 1.000]	0.836 [0.717, 0.911]	0.679 [0.493, 0.821]	1.000 [0.923, 1.000]	0.530 [0.337, 0.722]
LN metastasis: No	ACR	ACR_TIRADS_Grade_GPT-4o	0.947 [0.754, 0.991]	0.818 [0.697, 0.898]	0.643 [0.458, 0.793]	0.978 [0.887, 0.996]	0.527 [0.315, 0.739]
LN metastasis: No	ACR	ACR_TIRADS_Grade_GPT-o3-mini	0.895 [0.686, 0.971]	0.873 [0.760, 0.937]	0.708 [0.508, 0.851]	0.960 [0.865, 0.989]	0.527 [0.330, 0.725]
LN metastasis: No	C-TIRADS	C-TIRADS_Grade_DeepSeek-R1	0.947 [0.754, 0.991]	0.764 [0.637, 0.856]	0.581 [0.408, 0.736]	0.977 [0.879, 0.996]	0.525 [0.294, 0.756]
LN metastasis: No	C-TIRADS	C-TIRADS_Grade_Expert	1.000 [0.832, 1.000]	0.800 [0.676, 0.884]	0.633 [0.455, 0.781]	1.000 [0.920, 1.000]	0.528 [0.321, 0.736]
LN metastasis: No	C-TIRADS	C-TIRADS_Grade_GPT-4o	0.737 [0.512, 0.882]	0.927 [0.827, 0.971]	0.778 [0.548, 0.910]	0.911 [0.807, 0.961]	0.524 [0.331, 0.716]
LN metastasis: No	C-TIRADS	C-TIRADS_Grade_GPT-o3-mini	0.895 [0.686, 0.971]	0.745 [0.617, 0.842]	0.548 [0.378, 0.708]	0.953 [0.845, 0.987]	0.523 [0.277, 0.768]
LN metastasis: Yes	ACR	ACR_TIRADS_Grade_DeepSeek-R1	0.815 [0.633, 0.918]		1.000 [0.851, 1.000]	0.000 [0.000, 0.434]
LN metastasis: Yes	ACR	ACR_TIRADS_Grade_Expert	1.000 [0.875, 1.000]		1.000 [0.875, 1.000]
LN metastasis: Yes	ACR	ACR_TIRADS_Grade_GPT-4o	0.963 [0.817, 0.993]		1.000 [0.871, 1.000]	0.000 [0.000, 0.793]
LN metastasis: Yes	ACR	ACR_TIRADS_Grade_GPT-o3-mini	0.889 [0.719, 0.961]		1.000 [0.862, 1.000]	0.000 [0.000, 0.562]
LN metastasis: Yes	C-TIRADS	C-TIRADS_Grade_DeepSeek-R1	0.963 [0.817, 0.993]		1.000 [0.871, 1.000]	0.000 [0.000, 0.793]
LN metastasis: Yes	C-TIRADS	C-TIRADS_Grade_Expert	1.000 [0.875, 1.000]		1.000 [0.875, 1.000]
LN metastasis: Yes	C-TIRADS	C-TIRADS_Grade_GPT-4o	0.963 [0.817, 0.993]		1.000 [0.871, 1.000]	0.000 [0.000, 0.793]
LN metastasis: Yes	C-TIRADS	C-TIRADS_Grade_GPT-o3-mini	1.000 [0.875, 1.000]		1.000 [0.875, 1.000]
Nodule: Multifocal	ACR	ACR_TIRADS_Grade_DeepSeek-R1	0.643 [0.388, 0.837]	0.889 [0.565, 0.980]	0.900 [0.596, 0.982]	0.615 [0.355, 0.823]	0.549 [0.171, 0.926]
Nodule: Multifocal	ACR	ACR_TIRADS_Grade_Expert	1.000 [0.785, 1.000]	0.889 [0.565, 0.980]	0.933 [0.702, 0.988]	1.000 [0.676, 1.000]	0.581 [0.402, 0.760]
Nodule: Multifocal	ACR	ACR_TIRADS_Grade_GPT-4o	0.929 [0.685, 0.987]	0.889 [0.565, 0.980]	0.929 [0.685, 0.987]	0.889 [0.565, 0.980]	0.575 [0.322, 0.828]
Nodule: Multifocal	ACR	ACR_TIRADS_Grade_GPT-o3-mini	0.929 [0.685, 0.987]	0.889 [0.565, 0.980]	0.929 [0.685, 0.987]	0.889 [0.565, 0.980]	0.575 [0.322, 0.828]
Nodule: Multifocal	C-TIRADS	C-TIRADS_Grade_DeepSeek-R1	0.929 [0.685, 0.987]	0.778 [0.453, 0.937]	0.867 [0.621, 0.963]	0.875 [0.529, 0.978]	0.564 [0.268, 0.861]
Nodule: Multifocal	C-TIRADS	C-TIRADS_Grade_Expert	1.000 [0.785, 1.000]	0.778 [0.453, 0.937]	0.875 [0.640, 0.965]	1.000 [0.646, 1.000]	0.571 [0.334, 0.808]
Nodule: Multifocal	C-TIRADS	C-TIRADS_Grade_GPT-4o	1.000 [0.785, 1.000]	0.889 [0.565, 0.980]	0.933 [0.702, 0.988]	1.000 [0.676, 1.000]	0.581 [0.402, 0.760]
Nodule: Multifocal	C-TIRADS	C-TIRADS_Grade_GPT-o3-mini	1.000 [0.785, 1.000]	0.667 [0.354, 0.879]	0.824 [0.590, 0.938]	1.000 [0.610, 1.000]	0.561 [0.293, 0.829]
Nodule: Solitary	ACR	ACR_TIRADS_Grade_DeepSeek-R1	0.844 [0.682, 0.931]	0.870 [0.743, 0.939]	0.818 [0.656, 0.914]	0.889 [0.765, 0.952]	0.519 [0.357, 0.681]
Nodule: Solitary	ACR	ACR_TIRADS_Grade_Expert	1.000 [0.893, 1.000]	0.826 [0.693, 0.909]	0.800 [0.652, 0.895]	1.000 [0.908, 1.000]	0.522 [0.387, 0.657]
Nodule: Solitary	ACR	ACR_TIRADS_Grade_GPT-4o	0.969 [0.843, 0.994]	0.804 [0.668, 0.893]	0.775 [0.625, 0.877]	0.974 [0.865, 0.995]	0.520 [0.370, 0.671]
Nodule: Solitary	ACR	ACR_TIRADS_Grade_GPT-o3-mini	0.875 [0.719, 0.950]	0.870 [0.743, 0.939]	0.824 [0.665, 0.917]	0.909 [0.788, 0.964]	0.520 [0.364, 0.675]
Nodule: Solitary	C-TIRADS	C-TIRADS_Grade_DeepSeek-R1	0.969 [0.843, 0.994]	0.761 [0.621, 0.861]	0.738 [0.589, 0.847]	0.972 [0.858, 0.995]	0.519 [0.359, 0.680]
Nodule: Solitary	C-TIRADS	C-TIRADS_Grade_Expert	1.000 [0.893, 1.000]	0.804 [0.668, 0.893]	0.780 [0.633, 0.880]	1.000 [0.906, 1.000]	0.521 [0.380, 0.663]
Nodule: Solitary	C-TIRADS	C-TIRADS_Grade_GPT-4o	0.812 [0.647, 0.911]	0.935 [0.825, 0.978]	0.897 [0.736, 0.964]	0.878 [0.758, 0.943]	0.520 [0.374, 0.666]
Nodule: Solitary	C-TIRADS	C-TIRADS_Grade_GPT-o3-mini	0.938 [0.799, 0.983]	0.761 [0.621, 0.861]	0.732 [0.581, 0.843]	0.946 [0.823, 0.985]	0.519 [0.350, 0.687]
Pathology=0	ACR	ACR_TIRADS_Grade_DeepSeek-R1		0.873 [0.760, 0.937]	0.000 [0.000, 0.354]	1.000 [0.926, 1.000]
Pathology=0	ACR	ACR_TIRADS_Grade_Expert		0.836 [0.717, 0.911]	0.000 [0.000, 0.299]	1.000 [0.923, 1.000]
Pathology=0	ACR	ACR_TIRADS_Grade_GPT-4o		0.818 [0.697, 0.898]	0.000 [0.000, 0.278]	1.000 [0.921, 1.000]
Pathology=0	ACR	ACR_TIRADS_Grade_GPT-o3-mini		0.873 [0.760, 0.937]	0.000 [0.000, 0.354]	1.000 [0.926, 1.000]
Pathology=0	C-TIRADS	C-TIRADS_Grade_DeepSeek-R1		0.764 [0.637, 0.856]	0.000 [0.000, 0.228]	1.000 [0.916, 1.000]
Pathology=0	C-TIRADS	C-TIRADS_Grade_Expert		0.800 [0.676, 0.884]	0.000 [0.000, 0.259]	1.000 [0.920, 1.000]
Pathology=0	C-TIRADS	C-TIRADS_Grade_GPT-4o		0.927 [0.827, 0.971]	0.000 [0.000, 0.490]	1.000 [0.930, 1.000]
Pathology=0	C-TIRADS	C-TIRADS_Grade_GPT-o3-mini		0.745 [0.617, 0.842]	0.000 [0.000, 0.215]	1.000 [0.914, 1.000]
Pathology=1	ACR	ACR_TIRADS_Grade_DeepSeek-R1	0.783 [0.644, 0.877]		1.000 [0.904, 1.000]	0.000 [0.000, 0.278]
Pathology=1	ACR	ACR_TIRADS_Grade_Expert	1.000 [0.923, 1.000]		1.000 [0.923, 1.000]
Pathology=1	ACR	ACR_TIRADS_Grade_GPT-4o	0.957 [0.855, 0.988]		1.000 [0.920, 1.000]	0.000 [0.000, 0.658]
Pathology=1	ACR	ACR_TIRADS_Grade_GPT-o3-mini	0.891 [0.770, 0.953]		1.000 [0.914, 1.000]	0.000 [0.000, 0.434]
Pathology=1	C-TIRADS	C-TIRADS_Grade_DeepSeek-R1	0.957 [0.855, 0.988]		1.000 [0.920, 1.000]	0.000 [0.000, 0.658]
Pathology=1	C-TIRADS	C-TIRADS_Grade_Expert	1.000 [0.923, 1.000]		1.000 [0.923, 1.000]
Pathology=1	C-TIRADS	C-TIRADS_Grade_GPT-4o	0.870 [0.743, 0.939]		1.000 [0.912, 1.000]	0.000 [0.000, 0.390]
Pathology=1	C-TIRADS	C-TIRADS_Grade_GPT-o3-mini	0.957 [0.855, 0.988]		1.000 [0.920, 1.000]	0.000 [0.000, 0.658]

## Sheet: DeLong_AUC
Subgroup	Model_1	Model_2	AUC_1	AUC_2	P_value
<10mm (ACR)	ACR_TIRADS_Grade_Expert	ACR_TIRADS_Grade_GPT-4o	0.546	0.536	0.952
<10mm (ACR)	ACR_TIRADS_Grade_Expert	ACR_TIRADS_Grade_GPT-o3-mini	0.546	0.551	0.975
<10mm (ACR)	ACR_TIRADS_Grade_Expert	ACR_TIRADS_Grade_DeepSeek-R1	0.546	0.534	0.954
<10mm (ACR)	ACR_TIRADS_Grade_GPT-4o	ACR_TIRADS_Grade_GPT-o3-mini	0.536	0.551	0.935
<10mm (ACR)	ACR_TIRADS_Grade_GPT-4o	ACR_TIRADS_Grade_DeepSeek-R1	0.536	0.534	0.994
<10mm (ACR)	ACR_TIRADS_Grade_GPT-o3-mini	ACR_TIRADS_Grade_DeepSeek-R1	0.551	0.534	0.938
<10mm (C-TIRADS)	C-TIRADS_Grade_Expert	C-TIRADS_Grade_GPT-4o	0.528	0.544	0.934
<10mm (C-TIRADS)	C-TIRADS_Grade_Expert	C-TIRADS_Grade_GPT-o3-mini	0.528	0.536	0.968
<10mm (C-TIRADS)	C-TIRADS_Grade_Expert	C-TIRADS_Grade_DeepSeek-R1	0.528	0.53	0.994
<10mm (C-TIRADS)	C-TIRADS_Grade_GPT-4o	C-TIRADS_Grade_GPT-o3-mini	0.544	0.536	0.967
<10mm (C-TIRADS)	C-TIRADS_Grade_GPT-4o	C-TIRADS_Grade_DeepSeek-R1	0.544	0.53	0.945
<10mm (C-TIRADS)	C-TIRADS_Grade_GPT-o3-mini	C-TIRADS_Grade_DeepSeek-R1	0.536	0.53	0.977
10-<20mm (ACR)	ACR_TIRADS_Grade_Expert	ACR_TIRADS_Grade_GPT-4o	0.55	0.554	0.981
10-<20mm (ACR)	ACR_TIRADS_Grade_Expert	ACR_TIRADS_Grade_GPT-o3-mini	0.55	0.554	0.981
10-<20mm (ACR)	ACR_TIRADS_Grade_Expert	ACR_TIRADS_Grade_DeepSeek-R1	0.55	0.545	0.979
10-<20mm (ACR)	ACR_TIRADS_Grade_GPT-4o	ACR_TIRADS_Grade_GPT-o3-mini	0.554	0.554	1
10-<20mm (ACR)	ACR_TIRADS_Grade_GPT-4o	ACR_TIRADS_Grade_DeepSeek-R1	0.554	0.545	0.96
10-<20mm (ACR)	ACR_TIRADS_Grade_GPT-o3-mini	ACR_TIRADS_Grade_DeepSeek-R1	0.554	0.545	0.96
10-<20mm (C-TIRADS)	C-TIRADS_Grade_Expert	C-TIRADS_Grade_GPT-4o	0.554	0.561	0.951
10-<20mm (C-TIRADS)	C-TIRADS_Grade_Expert	C-TIRADS_Grade_GPT-o3-mini	0.554	0.554	1
10-<20mm (C-TIRADS)	C-TIRADS_Grade_Expert	C-TIRADS_Grade_DeepSeek-R1	0.554	0.55	0.981
10-<20mm (C-TIRADS)	C-TIRADS_Grade_GPT-4o	C-TIRADS_Grade_GPT-o3-mini	0.561	0.554	0.951
10-<20mm (C-TIRADS)	C-TIRADS_Grade_GPT-4o	C-TIRADS_Grade_DeepSeek-R1	0.561	0.55	0.932
10-<20mm (C-TIRADS)	C-TIRADS_Grade_GPT-o3-mini	C-TIRADS_Grade_DeepSeek-R1	0.554	0.55	0.981
>=20mm (ACR)	ACR_TIRADS_Grade_Expert	ACR_TIRADS_Grade_GPT-4o	0.671	0.665	0.986
>=20mm (ACR)	ACR_TIRADS_Grade_Expert	ACR_TIRADS_Grade_GPT-o3-mini	0.671	0.541	0.768
>=20mm (ACR)	ACR_TIRADS_Grade_Expert	ACR_TIRADS_Grade_DeepSeek-R1	0.671	0.617	0.881
>=20mm (ACR)	ACR_TIRADS_Grade_GPT-4o	ACR_TIRADS_Grade_GPT-o3-mini	0.665	0.541	0.794
>=20mm (ACR)	ACR_TIRADS_Grade_GPT-4o	ACR_TIRADS_Grade_DeepSeek-R1	0.665	0.617	0.906
>=20mm (ACR)	ACR_TIRADS_Grade_GPT-o3-mini	ACR_TIRADS_Grade_DeepSeek-R1	0.541	0.617	0.865
>=20mm (C-TIRADS)	C-TIRADS_Grade_Expert	C-TIRADS_Grade_GPT-4o	0.671	0.671	1
>=20mm (C-TIRADS)	C-TIRADS_Grade_Expert	C-TIRADS_Grade_GPT-o3-mini	0.671	0.637	0.945
>=20mm (C-TIRADS)	C-TIRADS_Grade_Expert	C-TIRADS_Grade_DeepSeek-R1	0.671	0.658	0.975
>=20mm (C-TIRADS)	C-TIRADS_Grade_GPT-4o	C-TIRADS_Grade_GPT-o3-mini	0.671	0.637	0.945
>=20mm (C-TIRADS)	C-TIRADS_Grade_GPT-4o	C-TIRADS_Grade_DeepSeek-R1	0.671	0.658	0.975
>=20mm (C-TIRADS)	C-TIRADS_Grade_GPT-o3-mini	C-TIRADS_Grade_DeepSeek-R1	0.637	0.658	0.97
Nodule: Multifocal (ACR)	ACR_TIRADS_Grade_Expert	ACR_TIRADS_Grade_GPT-4o	0.581	0.575	0.967
Nodule: Multifocal (ACR)	ACR_TIRADS_Grade_Expert	ACR_TIRADS_Grade_GPT-o3-mini	0.581	0.575	0.967
Nodule: Multifocal (ACR)	ACR_TIRADS_Grade_Expert	ACR_TIRADS_Grade_DeepSeek-R1	0.581	0.549	0.879
Nodule: Multifocal (ACR)	ACR_TIRADS_Grade_GPT-4o	ACR_TIRADS_Grade_GPT-o3-mini	0.575	0.575	1
Nodule: Multifocal (ACR)	ACR_TIRADS_Grade_GPT-4o	ACR_TIRADS_Grade_DeepSeek-R1	0.575	0.549	0.911
Nodule: Multifocal (ACR)	ACR_TIRADS_Grade_GPT-o3-mini	ACR_TIRADS_Grade_DeepSeek-R1	0.575	0.549	0.911
Nodule: Multifocal (C-TIRADS)	C-TIRADS_Grade_Expert	C-TIRADS_Grade_GPT-4o	0.571	0.581	0.947
Nodule: Multifocal (C-TIRADS)	C-TIRADS_Grade_Expert	C-TIRADS_Grade_GPT-o3-mini	0.571	0.561	0.956
Nodule: Multifocal (C-TIRADS)	C-TIRADS_Grade_Expert	C-TIRADS_Grade_DeepSeek-R1	0.571	0.564	0.973
Nodule: Multifocal (C-TIRADS)	C-TIRADS_Grade_GPT-4o	C-TIRADS_Grade_GPT-o3-mini	0.581	0.561	0.902
Nodule: Multifocal (C-TIRADS)	C-TIRADS_Grade_GPT-4o	C-TIRADS_Grade_DeepSeek-R1	0.581	0.564	0.925
Nodule: Multifocal (C-TIRADS)	C-TIRADS_Grade_GPT-o3-mini	C-TIRADS_Grade_DeepSeek-R1	0.561	0.564	0.986
Nodule: Solitary (ACR)	ACR_TIRADS_Grade_Expert	ACR_TIRADS_Grade_GPT-4o	0.522	0.52	0.989
Nodule: Solitary (ACR)	ACR_TIRADS_Grade_Expert	ACR_TIRADS_Grade_GPT-o3-mini	0.522	0.52	0.984
Nodule: Solitary (ACR)	ACR_TIRADS_Grade_Expert	ACR_TIRADS_Grade_DeepSeek-R1	0.522	0.519	0.978
Nodule: Solitary (ACR)	ACR_TIRADS_Grade_GPT-4o	ACR_TIRADS_Grade_GPT-o3-mini	0.52	0.52	0.995
Nodule: Solitary (ACR)	ACR_TIRADS_Grade_GPT-4o	ACR_TIRADS_Grade_DeepSeek-R1	0.52	0.519	0.989
Nodule: Solitary (ACR)	ACR_TIRADS_Grade_GPT-o3-mini	ACR_TIRADS_Grade_DeepSeek-R1	0.52	0.519	0.994
Nodule: Solitary (C-TIRADS)	C-TIRADS_Grade_Expert	C-TIRADS_Grade_GPT-4o	0.521	0.52	0.988
Nodule: Solitary (C-TIRADS)	C-TIRADS_Grade_Expert	C-TIRADS_Grade_GPT-o3-mini	0.521	0.519	0.98
Nodule: Solitary (C-TIRADS)	C-TIRADS_Grade_Expert	C-TIRADS_Grade_DeepSeek-R1	0.521	0.519	0.986
Nodule: Solitary (C-TIRADS)	C-TIRADS_Grade_GPT-4o	C-TIRADS_Grade_GPT-o3-mini	0.52	0.519	0.991
Nodule: Solitary (C-TIRADS)	C-TIRADS_Grade_GPT-4o	C-TIRADS_Grade_DeepSeek-R1	0.52	0.519	0.997
Nodule: Solitary (C-TIRADS)	C-TIRADS_Grade_GPT-o3-mini	C-TIRADS_Grade_DeepSeek-R1	0.519	0.519	0.994
LN metastasis: No (ACR)	ACR_TIRADS_Grade_Expert	ACR_TIRADS_Grade_GPT-4o	0.53	0.527	0.986
LN metastasis: No (ACR)	ACR_TIRADS_Grade_Expert	ACR_TIRADS_Grade_GPT-o3-mini	0.53	0.527	0.986
LN metastasis: No (ACR)	ACR_TIRADS_Grade_Expert	ACR_TIRADS_Grade_DeepSeek-R1	0.53	0.522	0.957
LN metastasis: No (ACR)	ACR_TIRADS_Grade_GPT-4o	ACR_TIRADS_Grade_GPT-o3-mini	0.527	0.527	1
LN metastasis: No (ACR)	ACR_TIRADS_Grade_GPT-4o	ACR_TIRADS_Grade_DeepSeek-R1	0.527	0.522	0.972
LN metastasis: No (ACR)	ACR_TIRADS_Grade_GPT-o3-mini	ACR_TIRADS_Grade_DeepSeek-R1	0.527	0.522	0.97
LN metastasis: No (C-TIRADS)	C-TIRADS_Grade_Expert	C-TIRADS_Grade_GPT-4o	0.528	0.524	0.973
LN metastasis: No (C-TIRADS)	C-TIRADS_Grade_Expert	C-TIRADS_Grade_GPT-o3-mini	0.528	0.523	0.972
LN metastasis: No (C-TIRADS)	C-TIRADS_Grade_Expert	C-TIRADS_Grade_DeepSeek-R1	0.528	0.525	0.984
LN metastasis: No (C-TIRADS)	C-TIRADS_Grade_GPT-4o	C-TIRADS_Grade_GPT-o3-mini	0.524	0.523	0.996
LN metastasis: No (C-TIRADS)	C-TIRADS_Grade_GPT-4o	C-TIRADS_Grade_DeepSeek-R1	0.524	0.525	0.991
LN metastasis: No (C-TIRADS)	C-TIRADS_Grade_GPT-o3-mini	C-TIRADS_Grade_DeepSeek-R1	0.523	0.525	0.988
