# Supplementary material for: LLM evaluation for thyroid nodule assessment: comparing ACR-TIRADS, C-TIRADS, and clinician-AI trust gap
Source: Front Endocrinol (Lausanne). 2025 Sep 29;16:1667809. doi: 10.3389/fendo.2025.1667809 (PMC12515656; doi:10.3389/fendo.2025.1667809)
Supplement: Supplementary Table 3 — Weighted Cohen’s Kappa values for inter-rater reliability between surgeon and endocrinologist evaluations across dimensions (guideline adherence, patient safety, operational feasibility, clinical applicability, overall performance), models, and TIRADS frameworks. [file Table3.xlsx]

## Sheet: Sheet1
Model	Guideline	Guideline_Adherence_Kappa	Patient_Safety_Kappa	Feasibility_Kappa	Clinical_Applicability_Kappa	Overall_Performance_Kappa
Overall	C-TIRADS	0.261	0.238	0.322	0.245	0.317
GPT-4o	C-TIRADS	0.102	0.243	0.247	0.098	0.412
GPT-o3-mini	C-TIRADS	0.428	0.296	0.491	0.405	0.278
DeepSeek	C-TIRADS	0	-0.022	-0.032	-0.032	-0.032
Overall	ACR-TIRADS	0.391	0.292	0.2	0.184	0.266
GPT-4o	ACR-TIRADS	0.563	0.376	0.198	0.198	0.376
GPT-o3-mini	ACR-TIRADS	0.429	0.287	0.287	0.234	0.29
DeepSeek	ACR-TIRADS	0	0	-0.04	-0.04	-0.032
